# Supplementary material for: Age-Dependent Changes in Nrf2/Keap1 and Target Antioxidant Protein Expression Correlate to Lipoxidative Adducts, and Are Modulated by Dietary N-3 LCPUFA in the Hippocampus of Mice
Source: Antioxidants (Basel). 2024 Feb 6;13(2):206. doi: 10.3390/antiox13020206 (PMC10886099; doi:10.3390/antiox13020206)
Supplement: Supplementary file 1 [file antioxidants-13-00206-s001.zip]

Archive with 1 entries (1 files):
- antioxidants-2703919-supplementary.pdf
